# Supplementary material for: Novel radiomics evaluation of bone formation utilizing multimodal (SPECT/X-ray CT) in vivo imaging
Source: PLoS One. 2018 Sep 25;13(9):e0204423. doi: 10.1371/journal.pone.0204423 (PMC6155529; doi:10.1371/journal.pone.0204423)
Supplement: S1 Table — (XLSX) [file pone.0204423.s001.xlsx]

## Sheet: Munkalap1
Novel radiomics evaluation of bone formation utilizing multimodal (SPECT/X-ray CT) in vivo imaging
Ferenc Budán1,2, Krisztián Szigeti3, Miklós Weszl3,4,5, Ildikó Horváth3, Erika Balogh1, Reem Kanaan1, Károly Berényi1, Zsombor Lacza4, Domokos Máthé3,6, Zoltán Gyöngyi1*
1 Department of Public Health Medicine, Medical School, University of Pécs, Pécs, Hungary
2 MedProDevelop, Pécs, Hungary
3 Department of Biophysics and Radiation Biology, Semmelweis University, Budapest, Hungary
4 Department of Health Economics, Corvinus University of Budapest, Budapest, Hungary
5 Institute of Clinical Experimental Research, Semmelweis University, Budapest, Hungary
6 CROmed Translational Research Centers, Budapest, Hungary
*zoltan.gyongyi@aok.pte.hu
Supporting information
S1 Table. Raw data of opacity and activity.
Opacity and activity values of bones with PMMA and HLBC grafts were measured after third and eighth weeks of healing
	No. of rat	Opacity		Tc-99m-MDP Activity
		Third weeks	Eighth weeks	Third weeks	Eighth weeks
PMMA	1	0.834	0.892	1.364	0.421
	2	0.933	1.022	0.886	0.731
	3	0.855	0.917	0.517	0.362
	4	0.963	1.036	1.061	0.672
HLBC	5	1.067	1.083	0.795	0.534
	6	0.954	1.023	1.132	0.552
	7	0.838	0.865	0.850	0.346
	8	0.938	0.997	1.059	0.535
PMMA: poly (methyl methacrylate)-based bone cement graft
HLBC: freeze-dried human bone grafts
